# Supplementary material for: Investigation of the Structure–Property Relation of Anthraquinone Dye Molecules with High Dichroism in Guest–Host Liquid Crystal Systems via Computational Methods
Source: Materials (Basel). 2024 Dec 20;17(24):6240. doi: 10.3390/ma17246240 (PMC11678568; doi:10.3390/ma17246240)
Supplement: Supplementary file 1 [file materials-17-06240-s001.zip]

Archive with 1 entries (1 files):
- materials-3288529-supplementary.pdf
